# Supplementary material for: What Happens Inside the Germinating Grain After Microbial Decontamination by Pulsed Electric Field? Data-Driven Multi-Omics Helps Find the Answer
Source: Molecules. 2025 Feb 17;30(4):924. doi: 10.3390/molecules30040924 (PMC11858265; doi:10.3390/molecules30040924)
Supplement: Supplementary file 1 [file molecules-30-00924-s001.zip]

Archive with 4 entries (4 files):
- Supplementary materials_met_trans_character_FINAL.xlsx
- Supplementary materials_tables_FINAL.pdf
- Figure S1_FINAL_rev_proofs.jpg
- Figure S2_FINAL_rev_proofs.jpg
