# Supplementary material for: What Happens Inside the Germinating Grain After Microbial Decontamination by Pulsed Electric Field? Data-Driven Multi-Omics Helps Find the Answer
Source: Molecules. 2025 Feb 17;30(4):924. doi: 10.3390/molecules30040924 (PMC11858265; doi:10.3390/molecules30040924)
Supplement: Supplementary file 1 [file molecules-30-00924-s001.zip › Supplementary materials_met_trans_character_FINAL.xlsx]

## Sheet: Metabolites__list_MS details
	Trend	selected_feature	Average.Rt.min.	Average.Mz	Adduct.type	Formula	Structure	Onthology	Total.score	Final.score	MS1.count	MSMS.count	PRECURSORMZ	PRECURSORTYPE	Theoretical.mass	Mass.error	Formula.score	InChIKey	SMILES	Links
1	PEF-related	neg_3828	2.631	565.114	[M-H]-	C32H22O10	amentoflavone 7,4'-dimethyl ether	flavonoid derivative	5.4808	5.4808	3	12	565.114	[M-H]-	566.121	-0.0001795	3.208	AIFCFBUSLAEIBR-UHFFFAOYSA-N	O=C1C=C(OC2=CC(OC)=CC(O)=C12)C=3C=CC(OC)=C(C3)C4=C(O)C=C(O)C=5C(=O)C=C(OC54)C=6C=CC(O)=CC6	HMDB=HMDB0033762,KNApSAcK=C00001044,ChEBI=CHEBI:5353,FooDB=FDB011902,NANPDB=NANPDB_3358,LipidMAPS=LMPK12040003,UNPD=UNPD11951,BLEXP=BLEXPDB00005271805,COCONUT=CNP0144084
2	PEF-related	neg_1070	2.013	283.065	[M+FA-H]-	C12H14O3S	(2-methoxyphenyl)methyl 3-(methylsulfanyl)prop-2-enoate	(methylsulfanyl)prop-2-enoate derivative	4.1753	4.1753	3	2	283.065	[M+FA-H]-	238.066	-3.21e-05	2.733	QVZNPAXKNDLOKT-BQYQJAHWSA-N	O=C(OCC=1C=CC=CC1OC)C=CSC	UNPD=UNPD78628,COCONUT=CNP0318416
3	PEF-related	pos_7652	3.844	685.462	[M+Na]+	C39H66O8	(2,3,4-trihydroxy-5-{[11-hydroxy-1-(2-hydroxy-6-methylhept-5-en-2-yl)-3a,3b,6,6,9a-pentamethyl-hexadecahydro-1H-cyclopenta[a]phenanthren-7-yl]oxy}cyclohexyl)methyl acetate	triterpenoid glycoside derivative	4.1332	4.1332	3	8	685.462	[M+Na]+	662.476	0.0026898	2.787	SINHCLGEDKDFEM-UHFFFAOYSA-N	O=C(OCC1CC(OC2CCC3(C)C(CCC4(C)C3CC(O)C5C(CCC54C)C(O)(C)CCC=C(C)C)C2(C)C)C(O)C(O)C1O)C	COCONUT=CNP0344555
4	PEF-related	pos_4675	2.35	454.181	[M+H]+	C24H27N3O4S	6,7-dimethoxy-N-methyl-2-[3-(1H-pyrrol-1-yl)-3-(thiophen-3-yl)propanoyl]-1,2,3,4-tetrahydroisoquinoline-3-carboxamide	tetrahydroisoquinoline derivative	5.1705	5.1705	3	2	454.18	[M+H]+	453.172	-0.0009962	3.036	YLSGKUOIZYMGEN-UHFFFAOYSA-N	O=C(NC)C1N(C(=O)CC(C2=CSC=C2)N3C=CC=C3)CC4=CC(OC)=C(OC)C=C4C1	COCONUT=CNP0411299
5	PEF-related	neg_4876	2.258	669.382	[M+FA-H]-	C35H52N4O6	4,12-dihydroxy-6-(hydroxymethyl)-16-methyl-17-[(N'-methylcarbamimidamido)methyl]-2-oxa-25-azapentacyclo[22.3.1.1³,⁷.1¹³,¹⁷.0⁹,²⁰]triaconta-3(30),4,6-trien-18-yn-10-yl acetate	methylguanidine derivative	5.8147	5.8147	3	11	669.382	[M+FA-H]-	624.389	0.0044879	2.885	CQJIUQVJOSLDLL-UHFFFAOYSA-N	O=C(OC1CC(O)C2CCC(C)C(C#CC3CCCC4NCCC(OC=5C=C(C(=CC5O)CO)CC31)C4)(CNC(=N)NC)C2)C	COCONUT=CNP0100615
6	PEF-related	neg_5133	4.445	693.4	[M-H]-	C42H54N4O5	methyl 15-ethyl-10-[15-ethyl-18-(methoxycarbonyl)-17-methyl-10,17-diazatetracyclo[12.3.1.0³,¹¹.0?,?]octadeca-3(11),4,6,8-tetraen-12-yl]-12-hydroxy-17-methyl-10,17-diazatetracyclo[12.3.1.0³,¹¹.0?,?]octadeca-3(11),4,6,8-tetraene-18-carboxylate	indole derivative	4.4298	4.4298	3	11	693.4	[M-H]-	694.409	0.0020444	2.82	OGSQQVBKDLEQJV-JNHDEPIVNA-N	O=C(OC)C1C2N(C)CC(CC)C1CC(O)C3=C(C=4C=CC=CC4N3C5C=6NC=7C=CC=CC7C6CC8N(C)CC(CC)C(C5)C8C(=O)OC)C2	UNPD=UNPD103469,COCONUT=CNP0258888
7	Control-related	neg_3480	5.197	526.292	[M-H]-	C27H46NO7P	LysoPE(0:0/22:5(7Z,10Z,13Z,16Z,19Z))	phospholipide	6.0489	6.0489	3	9	526.292	[M-H]-	527.301	0.001813	3.573	KZXGPOLABXFBDK-SCFYABBUSA-N	O=C(OC(CO)COP(=O)(O)OCCN)CCCCCC=CCC=CCC=CCC=CCC=CCC	HMDB=HMDB0011495,FooDB=FDB028211,BMDB=BMDB11495,LipidMAPS=LMGP02050059,BLEXP=BLEXPDB00053480944,COCONUT=CNP0374498
8	Control-related	neg_4323	8.247	612.524	[M+FA-H]-	C35H69NO4	N-(1,3-dihydroxynonadecan-2-yl)-2-hydroxyhexadec-3-enamide	ceramide	5.7127	5.7127	3	7	612.524	[M+FA-H]-	567.523	-0.0028378	3.297	RXZXZERVEOQNBX-UHFFFAOYSA-N	O=C(NC(CO)C(O)CCCCCCCCCCCCCCCC)C(O)C=CCCCCCCCCCCCC	COCONUT=CNP0444060
9	Control-related	neg_4093	7.292	589.451	[M-H]-	C35H63N2O3P	phosphorous acid (2,6-ditert-butyl-4-methyl-phenyl) bis(1,2,2,6,6-pentamethyl-3-piperidyl) ester	phosphorous acid derivative	5.0679	5.0679	3	11	589.451	[M-H]-	590.455	-0.0035367	2.976	NPWNDRDOROOBKJ-UHFFFAOYSA-N	O(C=1C(=CC(=CC1C(C)(C)C)C)C(C)(C)C)P(OC2CCC(N(C)C2(C)C)(C)C)OC3CCC(N(C)C3(C)C)(C)C
10	Control-related	neg_4049	6.679	587.429	[M-H]-	C32H56N6O4	1-[4-[[4-[(1-hydroxy-2,2,6,6-tetramethyl-4-piperidyl)oxy]-6-(2,2,6,6-tetramethylpiperidino)-s-triazin-2-yl]oxy]-2,2,6,6-tetramethyl-piperidino]ethanone	N-acylpiperidines	5.0006	5.0006	3	14	587.429	[M-H]-	588.439	0.0024132	2.752	YLTAQZOLVIOHIH-UHFFFAOYSA-N	O=C(N1C(C)(C)CC(OC2=NC(=NC(=N2)N3C(C)(C)CCCC3(C)C)OC4CC(N(O)C(C)(C)C4)(C)C)CC1(C)C)C
11	Control-related	neg_3413	4.82	517.351	[M-H]-	C27H46N6O4	N2-(1-carbamoyl-2-cyclohexylethyl)-N1-cyclohexyl-4-(piperidine-4-carbonyl)piperazine-1,2-dicarboxamide	piperidinecarboxamide derivative	4.8168	4.8168	3	4	517.351	[M-H]-	518.358	-0.0005225	3.19	CCELBRNHGCLNMJ-UHFFFAOYSA-N	O=C(NC1CCCCC1)N2CCN(C(=O)C3CCNCC3)CC2C(=O)NC(C(=O)N)CC4CCCCC4	COCONUT=CNP0215763
12	Control-related	neg_637	2.107	223.13	[M-H]-	C8H20N2O5	octane-2,5-amino-1,3,5,7,8-pentaol	aminoalcohol	2.642	2.642	3	2	223.13	[M-H]-	224.137	-5.47e-05	2.142	HYTJTIIWIRDSDE-UHFFFAOYSA-N	OCC(O)C(N)C(O)CC(O)C(N)CO	MINE=C1949bd648f69737083f51ea7cdeb876c1b9aa0f5
13	Control-related	pos_2093	4.035	307.225	[M+Na]+	C17H32O3	3,7,11-trimethyldodec-2-en-1-yl ethaneperoxoate	sesquiterpenoid derivative	5.2025	5.2025	3	10	307.225	[M+Na]+	284.235	-0.0007344	3.023	IVHAJFHBJVXTNC-UHFFFAOYSA-N	O=C(OOCC=C(C)CCCC(C)CCCC(C)C)C	COCONUT=CNP0358148
14	Control-related	pos_2921	4.859	349.211	[M+H]+	C19H28N2O4	N-[(3-hydroxy-4-{[(4-methoxyphenyl)methyl]amino}oxolan-2-yl)methyl]cyclopentanecarboxamide	phenylmethylamine derivative	4.7834	4.7834	3	6	349.211	[M+H]+	348.205	0.0013838	3.159	NZRJASHOKZGMKT-UHFFFAOYSA-N	O=C(NCC1OCC(NCC2=CC=C(OC)C=C2)C1O)C3CCCC3	COCONUT=CNP0093534
15	Control-related	pos_4321	2.173	429.259	[M+2H]2+	C43H68N8O10	N-[20-(butan-2-yl)-17-[(4-methoxyphenyl)methyl]-9,13-dimethyl-7-(2-methylpropyl)-5,8,11,15,18,21-hexaoxo-10-(propan-2-yl)-icosahydro-1H-pyridazino[3,2-i]1-oxa-4,7,10,13,16-pentaazacyclononadecan-14-yl]-2-formamido-3-methylbutanamide	cyclic depsipeptide derivative	4.5585	4.5585	3	7	429.259	[M+2H]2+	856.506	0.0021933	2.776	LURGILDDCOKZRE-QNNCKDESSA-N	O=CNC(C(=O)NC1C(=O)NC(C(=O)NC(C(=O)N2NCCCC2C(=O)NC(C(=O)N(C)C(C(=O)OC1C)C(C)C)CC(C)C)C(C)CC)CC3=CC=C(OC)C=C3)C(C)C	NPA=NPA013954,COCONUT=CNP0111915
16	Control-related	pos_5569	6.857	540.402	[M+H]+	C34H53NO4	N-benzyl-N-(2,2-dimethyloxan-4-yl)-7-[2-(3-hydroxyoct-1-en-1-yl)-5-oxocyclopentyl]heptanamide	prostaglandin derivative	4.4901	4.4901	3	5	540.402	[M+H]+	539.397	0.0025356	2.826	GEZWAZVTFWZPFQ-UHFFFAOYSA-N	O=C(N(CC=1C=CC=CC1)C2CCOC(C)(C)C2)CCCCCCC3C(=O)CCC3C=CC(O)CCCCC	COCONUT=CNP0333518

## Sheet: Genes_list
Gene No	PEF-induced upregulation / downregulation	Gene ID	Gene interpretation	Accession	Begin	End	Chromosome	Orientation	Name	Symbol	Gene ID	Transcripts accession	Protein accession	Protein length	GO_Term
1	PEF-related	LOC123411962	vegetative gp1-like protein ječmene	NC_058524.1	84950618	84951266	7H	minus	vegetative cell wall protein gp1-like	LOC123411962	123411962	XM_045104923.1	XP_044960858.1	139	-
2	PEF-related	LOC123439637	late embryogenesis abundant protein (LEA) EMB564-like	NC_058520.1	113267688	113268469	3H	minus	late embryogenesis abundant protein EMB564-like	LOC123439637	123439637	XM_045116326.1	XP_044972261.1	108	GO:0005829: cytosol;GO:0009737: response to abscisic acid
3	Control-related	LOC123440920	metallothionein like protein	NC_058518.1	408176028	408176637	1H	minus	metallothionein-like protein 1	LOC123440920	123440920	XM_045117460.1	XP_044973395.1	74	GO:0046872: metal ion binding
4	Control-related	LOC123416694	ethylene responce factor C3-like	NC_058518.1	481333426	481334474	1H	minus	ethylene-response factor C3-like	LOC123416694	123416694	XM_045106812.1	XP_044962747.1	271	GO:0003700: DNA-binding transcription factor activity;GO:0003677: DNA binding;GO:0009873: ethylene-activated signaling pathway;GO:0006355: regulation of DNA-templated transcription
5	Control-related	LOC123405092	putrescine hydroxycinnamoyltransferase 3-like	NC_058523.1	406151547	406154538	6H	minus	putrescine hydroxycinnamoyltransferase 3-like	LOC123405092	123405092	XM_045098930.1	XP_044954865.1	353	GO:0016747: acyltransferase activity, transferring groups other than amino-acyl groups
6	Control-related	LOC123451201	dirigent protein 21-like	NC_058521.1	61238351	61239046	4H	minus	dirigent protein 21-like	LOC123451201	123451201	XM_045128207.1	XP_044984142.1	176	-
7	Control-related	LOC123397479	small polypeptide DEVIL 5-like	NC_058522.1	87086193	87086888	5H	minus	small polypeptide DEVIL 5-like	LOC123397479	123397479	XM_045092008.1	XP_044947943.1	76	GO:0008285: negative regulation of cell population proliferation
8	Control-related	LOC123412331	metallothionein like protein	NC_058518.1	408028400	408028932	1H	minus	metallothionein-like protein 1	LOC123412331	123412331	XM_045105290.1	XP_044961225.1	74	GO:0046872: metal ion binding
9	Control-related	LOC123418811	cytochrom b561 and DOMON domain containing protein	NC_058518.1	496002601	496004883	1H	plus	cytochrome b561 and DOMON domain-containing protein At3g61750-like	LOC123418811	123418811	XM_045107077.1	XP_044963012.1	373	-
10	Control-related	LOC123402912	putative cell wall protein	NC_058523.1	512375182	512375976	6H	plus	putative cell wall protein	LOC123402912	123402912	XM_045096880.1	XP_044952815.1	108	-
11	Control-related	LOC123410922	codeine O-demethylase-like	NC_058524.1	14922834	14926256	7H	minus	codeine O-demethylase-like	LOC123410922	123410922	XM_045103848.1	XP_044959783.1	356	-
12	Control-related	LOC123444328	subtilisin-like protease SBT 5.6	NC_058520.1	470857443	470863831	3H	minus	subtilisin-like protease SBT5.6	LOC123444328	123444328	XM_045121014.1	XP_044976949.1	785	GO:0004252: serine-type endopeptidase activity;GO:0006508: proteolysis
13	Control-related	LOC123397983	pectin esterase-like	NC_058522.1	24843825	24848917	5H	plus	pectinesterase-like	LOC123397983	123397983	XM_045092492.1	XP_044948427.1	566	GO:0042545: cell wall modification;GO:0030599: pectinesterase activity;GO:0046910: pectinesterase inhibitor activity
14	Control-related	LOC123408817	skin secretory protein xP2-like	NC_058524.1	168989818	168991433	7H	plus	skin secretory protein xP2-like	LOC123408817	123408817	XM_045101856.1	XP_044957791.1	320	-
15	Control-related	LOC123450242	xyloglucan endotransglycosilase	NC_058518.1	499643935	499645514	1H	minus	xyloglucan endotransglycosylase/hydrolase protein 8-like	LOC123450242	123450242	XM_045127594.1	XP_044983529.1	284	GO:0005618: cell wall;GO:0004553: hydrolase activity, hydrolyzing O-glycosyl compounds;GO:0016762: xyloglucan:xyloglucosyl transferase activity;GO:0042546: cell wall biogenesis;GO:0048046: apoplast;GO:0010411: xyloglucan metabolic process
16	Control-related	LOC123430817	3-ketoacyl-CoA synthase 12-like	NC_058518.1	271701717	271705246	1H	minus	3-ketoacyl-CoA synthase 12-like	LOC123430817	123430817	XM_045114658.1	XP_044970593.1	463	GO:0016747: acyltransferase activity, transferring groups other than amino-acyl groups;GO:0016020: membrane;GO:0006633: fatty acid biosynthetic process
17	Control-related	LOC123404301	phosphoribulokinase	NC_058523.1	455939882	455942213	6H	plus	phosphoribulokinase, chloroplastic	LOC123404301	123404301	XM_045098226.1	XP_044954161.1	404	GO:0005975: carbohydrate metabolic process;GO:0005524: ATP binding;GO:0005737: cytoplasm;GO:0008974: phosphoribulokinase activity;GO:0009507: chloroplast
18	Control-related	LOC123447723	calmodulin calcium-dependent NAD kinase	NC_058521.1	31944846	31953354	4H	minus	calmodulin calcium-dependent NAD kinase-like isoform X1	LOC123447723	123447723	XM_045124360.1	XP_044980295.1	537	GO:0016301: kinase activity;GO:0005524: ATP binding
19	Control-related	LOC123406883	peroxidase 5-like	NC_058518.1	55606549	55608004	1H	plus	peroxidase 5-like	LOC123406883	123406883	XM_045099934.1	XP_044955869.1	341	GO:0004601: peroxidase activity;GO:0042744: hydrogen peroxide catabolic process;GO:0006979: response to oxidative stress;GO:0020037: heme binding;GO:0009506: plasmodesma;GO:0009505: plant-type cell wall
20	Control-related	LOC123442489	lecithin cholesterol acyltransferase 1-like	NC_058520.1	10878477	10882081	3H	minus	lecithin-cholesterol acyltransferase-like 1	LOC123442489	123442489	XM_045118547.1	XP_044974482.1	442	GO:0008374: O-acyltransferase activity;GO:0006629: lipid metabolic process
21	Control-related	LOC123439532	acyl transferase 7-like	NC_058520.1	66482706	66484486	3H	plus	acyl transferase 7-like	LOC123439532	123439532	XM_045116236.1	XP_044972171.1	442	GO:0016410: N-acyltransferase activity
22	Control-related	LOC123424453	indole-2 monooxygenase-like	NC_058519.1	13039505	13044682	2H	plus	indole-2-monooxygenase-like	LOC123424453	123424453	XM_045108075.1	XP_044964010.1	521	GO:0004497: monooxygenase activity;GO:0016705: oxidoreductase activity, acting on paired donors, with incorporation or reduction of molecular oxygen;GO:0020037: heme binding;GO:0005506: iron ion binding
23	Control-related	LOC123397251	protein BIG grain 1-like	NC_058522.1	428988935	428990336	5H	minus	protein BIG GRAIN 1-like	LOC123397251	123397251	XM_045091875.1	XP_044947810.1	325	GO:0009734: auxin-activated signaling pathway
24	Control-related	LOC123424731	peroxidase 2-like	NC_058519.1	41616534	41617998	2H	minus	peroxidase 2-like	LOC123424731	123424731	XM_045108405.1	XP_044964340.1	313	GO:0004601: peroxidase activity;GO:0006979: response to oxidative stress;GO:0042744: hydrogen peroxide catabolic process;GO:0020037: heme binding
25	Control-related	LOC123447707	photosystem II reaction center W protein	NC_058518.1	482198480	482199363	1H	minus	photosystem II reaction center W protein, chloroplastic-like isoform X1	LOC123447707	123447707	XM_045124343.1	XP_044980278.1	128	GO:0015979: photosynthesis;GO:0009507: chloroplast;GO:0009523: photosystem II
26	Control-related	LOC123424635	senescene associated gene 20-like	NC_058519.1	30006323	30007170	2H	minus	senescence associated gene 20-like	LOC123424635	123424635	XM_045108269.1	XP_044964204.1	100	-
27	Control-related	LOC123444729	expansin A2	NC_058520.1	530897212	530899006	3H	plus	expansin-A2	LOC123444729	123444729	XM_045121550.1	XP_044977485.1	249	GO:0005576: extracellular region;GO:0009664: plant-type cell wall organization
28	Control-related	LOC123409578	pathogenesis related protein 1-like	NC_058524.1	69580915	69581745	7H	plus	pathogenesis-related protein 1-like	LOC123409578	123409578	XM_045102442.1	XP_044958377.1	160	GO:0005634: nucleus;GO:0004864: protein phosphatase inhibitor activity;GO:0009738: abscisic acid-activated signaling pathway;GO:0005737: cytoplasm;GO:0038023: signaling receptor activity;GO:0010427: abscisic acid binding;GO:0006952: defense response;GO:0080163: regulation of protein serine/threonine phosphatase activity
29	Control-related	LOC123402174	photosystem II 5 kDa protein, chloroplastic like	NC_058523.1	34726629	34727233	6H	plus	photosystem II 5 kDa protein, chloroplastic-like	LOC123402174	123402174	XM_045096054.1	XP_044951989.1	106	-

## Sheet: Correlations_POSITIVE
PEF-induced upregulation / downregulation	Metabolite ID	Metabolite chemical name	Metabolite onthology	PEF-induced upregulation / downregulation	Gene ID	Gene interpretation	Corr. Coef. Value
PEF-related	neg_3828	amentoflavone 7,4'-dimethyl ether	flavonoid derivative	PEF-related	LOC123411962	vegetative gp1-like protein ječmene	0.8232
PEF-related	neg_1070	(2-methoxyphenyl)methyl 3-(methylsulfanyl)prop-2-enoate	(methylsulfanyl)prop-2-enoate derivative	PEF-related	LOC123411962		0.8629
PEF-related	pos_7652	(2,3,4-trihydroxy-5-{[11-hydroxy-1-(2-hydroxy-6-methylhept-5-en-2-yl)-3a,3b,6,6,9a-pentamethyl-hexadecahydro-1H-cyclopenta[a]phenanthren-7-yl]oxy}cyclohexyl)methyl acetate	triterpenoid glycoside derivative	PEF-related	LOC123411962		0.8309
PEF-related	pos_4675	6,7-dimethoxy-N-methyl-2-[3-(1H-pyrrol-1-yl)-3-(thiophen-3-yl)propanoyl]-1,2,3,4-tetrahydroisoquinoline-3-carboxamide	tetrahydroisoquinoline derivative	PEF-related	LOC123439637	late embryogenesis abundant protein (LEA) EMB564-like	0.8301
PEF-related	neg_4876	4,12-dihydroxy-6-(hydroxymethyl)-16-methyl-17-[(N'-methylcarbamimidamido)methyl]-2-oxa-25-azapentacyclo[22.3.1.1³,⁷.1¹³,¹⁷.0⁹,²⁰]triaconta-3(30),4,6-trien-18-yn-10-yl acetate	methylguanidine derivative	PEF-related	LOC123411962	vegetative gp1-like protein ječmene	0.8484
				PEF-related	LOC123439637	late embryogenesis abundant protein (LEA) EMB564-like	0.8301
PEF-related	neg_5133	methyl 15-ethyl-10-[15-ethyl-18-(methoxycarbonyl)-17-methyl-10,17-diazatetracyclo[12.3.1.0³,¹¹.0⁴,⁹]octadeca-3(11),4,6,8-tetraen-12-yl]-12-hydroxy-17-methyl-10,17-diazatetracyclo[12.3.1.0³,¹¹.0⁴,⁹]octadeca-3(11),4,6,8-tetraene-18-carboxylate	indole derivative	PEF-related	LOC123411962	vegetative gp1-like protein ječmene	0.8293
				PEF-related	LOC123439637	late embryogenesis abundant protein (LEA) EMB564-like	0.8065
Control-related	neg_3480	lysoPE(0:0/22:5(7Z,10Z,13Z,16Z,19Z))	phospholipide	Control-related	LOC123440920	metallothionein like protein	0.8072
				Control-related	LOC123416694	ethylene responce factor C3-like	0.8164
				Control-related	LOC123405092	putrescine hydroxycinnamoyltransferase 3-like	0.8149
				Control-related	LOC123451201	dirigent protein 21-like	0.8149
				Control-related	LOC123397479	Small polypeptide DEVIL 5-like	0.8149
Control-related	neg_4323	N-(1,3-dihydroxy-16-methyloctadec-4-en-2-yl)-2-hydroxyhexadecanamide	ceramide	Control-related	LOC123416694	ethylene responce factor C3-like	0.8766
				Control-related	LOC123451201	dirigent protein 21-like	0.8004
				Control-related	LOC123405092	putrescine hydroxycinnamoyltransferase 3-like	0.8004
				Control-related	LOC123397479	small polypeptide DEVIL 5-like	0.8004
Control-related	neg_4093	phosphorous acid (2,6-ditert-butyl-4-methyl-phenyl) bis(1,2,2,6,6-pentamethyl-3-piperidyl) ester	phosphorous acid derivative	Control-related	LOC123412331	metallothionein like protein	0.8114
				Control-related	LOC123418811	cytochrom b561 and DOMON domain containing protein	0.8037
				Control-related	LOC123402912	putative cell wall protein	0.8037
Control-related	neg_4049	1-[4-[[4-[(1-hydroxy-2,2,6,6-tetramethyl-4-piperidyl)oxy]-6-(2,2,6,6-tetramethylpiperidino)-s-triazin-2-yl]oxy]-2,2,6,6-tetramethyl-piperidino]ethanone	N-acylpiperidines	Control-related	LOC123402912	putative cell wall protein	0.8111
				Control-related	LOC123418811	cytochrom b561 and DOMON domain containing protein	0.8111
				Control-related	LOC123410922	codeine O-demethylase-like	0.805
				Control-related	LOC123444328	subtilisin-like protease SBT 5.6	0.8111
				Control-related	LOC123397983	pectin esterase-like	0.8111
				Control-related	LOC123408817	skin secretory protein xP2-like	0.8111
				Control-related	LOC123450242	xyloglucan endotransglycosilase	0.8111
Control-related	neg_3413	N2-(1-carbamoyl-2-cyclohexylethyl)-N1-cyclohexyl-4-(piperidine-4-carbonyl)piperazine-1,2-dicarboxamide	Piperidinecarboxamide derivative	Control-related	LOC123412331	metallothionein like protein	0.8202
				Control-related	LOC123418811	cytochrom b561 and DOMON domain containing protein	0.8278
				Control-related	LOC123402912	putative cell wall protein	0.8278
Control-related	neg_637	octane-2,5-amino-1,3,5,7,8-pentaol	aminoalcohol	Control-related	LOC123412331	metallothionein like protein	0.824
				Control-related	LOC123430817	3-ketoacyl-CoA synthase 12-like	0.8469
				Control-related	LOC123404301	phosphoribulokinase	0.8469
				Control-related	LOC123447723	calmodulin calcium-dependent NAD kinase	0.8469
				Control-related	LOC123406883	peroxidase 5-like	0.8469
				Control-related	LOC123442489	lecithin cholesterol acyltransferase 1-like	0.8149
				Control-related	LOC123439532	acyl transferase 7-like	0.8149
				Control-related	LOC123397983	pectin esterase-like	0.824
				Control-related	LOC123408817	skin secretory protein xP2-like	0.824
				Control-related	LOC123444328	subtilisin-like protease SBT 5.6	0.824
				Control-related	LOC123450242	xyloglucan endotransglycosilase	0.824
				Control-related	LOC123418811	cytochrom b561 and DOMON domain containing protein	0.8011
				Control-related	LOC123424453	indole-2 monooxygenase-like	0.8225
				Control-related	LOC123397251	protein BIG grain 1-like	0.8225
				Control-related	LOC123405092	putrescine cinnamoyltransferase 3-like	0.8225
				Control-related	LOC123451201	dirigent protein 21-like	0.8225
				Control-related	LOC123397479	small polypeptide DEVIL 5-like	0.8225
Control-related	pos_2093	3,7,11-trimethyldodec-2-en-1-yl ethaneperoxoate	sesquiterpenoid derivative	Control-related	LOC123418811	cytochrom b561 and DOMON domain containing protein	0.8172
				Control-related	LOC123402912	putative cell wall protein	0.8172
				Control-related	LOC123424731	peroxidase 2-like	0.8934
				Control-related	LOC123447707	photosystem II reaction center W protein	0.8934
				Control-related	LOC123424635	senescene associated gene 20-like	0.837
				Control-related	LOC123444729	expansin A2	0.8217
				Control-related	LOC123409578	pathogenesis related protein 1-like	0.8217
Control-related	pos_2921	N-[(3-hydroxy-4-{[(4-methoxyphenyl)methyl]amino}oxolan-2-yl)methyl]cyclopentanecarboxamide	phenylmethylamine derivative	Control-related	LOC123418811	cytochrom b561 and DOMON domain containing protein	0.837
				Control-related	LOC123402912	putative cell wall protein	0.837
				Control-related	LOC123424731	peroxidase 2-like	0.8644
				Control-related	LOC123447707	photosystem II reaction center W protein	0.8644
				Control-related	LOC123424635	senescene associated gene 20-like	0.8202
				Control-related	LOC123409578	pathogenesis related protein 1-like	0.805
Control-related	pos_4321	N-[20-(butan-2-yl)-17-[(4-methoxyphenyl)methyl]-9,13-dimethyl-7-(2-methylpropyl)-5,8,11,15,18,21-hexaoxo-10-(propan-2-yl)-icosahydro-1H-pyridazino[3,2-i]1-oxa-4,7,10,13,16-pentaazacyclononadecan-14-yl]-2-formamido-3-methylbutanamide	cyclic depsipeptide derivative	Control-related	LOC123402912	putative cell wall protein	0.8111
				Control-related	LOC123410922	codeine O-demethylase-like	0.805
				Control-related	LOC123418811	cytochrom b561 and DOMON domain containing protein	0.8111
Control-related	pos_5569	N-benzyl-N-(2,2-dimethyloxan-4-yl)-7-[2-(3-hydroxyoct-1-en-1-yl)-5-oxocyclopentyl]heptanamide	prostaglandin derivative	Control-related	LOC123410922	codeine O-demethylase-like	0.8263
				Control-related	LOC123444328	subtilisin-like protease SBT 5.6	0.8309
				Control-related	LOC123397983	pectin esterase-like	0.8309
				Control-related	LOC123408817	skin secretory protein xP2-like	0.8309
				Control-related	LOC123450242	xyloglucan endotransglycosilase	0.8309
				Control-related	LOC123402174	photosystem II 5 kDa protein, chloroplastic like	0.8034
				Control-related	LOC123424731	peroxidase 2-like	0.808
				Control-related	LOC123447707	photosystem II reaction center W protein	0.808
				Control-related	LOC123402912	putative cell wall protein	0.8812
				Control-related	LOC123418811	cytochrom b561 and DOMON domain containing protein	0.8812

## Sheet: Correlations_NEGATIVE
PEF-induced upregulation / downregulation	Metabolite ID	Metabolite chemical name	Metabolite onthology	PEF-induced upregulation / downregulation	Gene ID	Gene interpretation	Corr. Coef. Value
Control-related	neg_3480	lysoPE(0:0/22:5(7Z,10Z,13Z,16Z,19Z))	phospholipide	PEF-related	LOC123411962	vegetative gp1-like protein ječmene	-0.821
Control-related	neg_4323	N-(1,3-dihydroxynonadecan-2-yl)-2-hydroxyhexadec-3-enamide	ceramide	PEF-related	LOC123411962	vegetative gp1-like protein ječmene	-0.8187
PEF-related	neg_3828	amentoflavone 7,4'-dimethyl ether	flavonoid derivative	Control-related	LOC123440920	metallothionein like protein	-0.83
				Control-related	LOC123397251	protein BIG grain 1-like	-0.8163
				Control-related	LOC123424453	indole-2 monooxygenase-like	-0.8163
				Control-related	LOC123409578	pathogenesis related protein 1-like	-0.8308
				Control-related	LOC123444729	expansin A2	-0.8377
PEF-related	neg_1070	(2-methoxyphenyl)methyl 3-(methylsulfanyl)prop-2-enoate	(methylsulfanyl)prop-2-enoate derivative	Control-related	LOC123397479	Small polypeptide DEVIL 5-like	-0.8324
				Control-related	LOC123405092	putrescine cinnamoyltransferase 3-like	-0.8324
				Control-related	LOC123397251	protein BIG grain 1-like	-0.837
				Control-related	LOC123424453	indole-2 monooxygenase-like	-0.837
				Control-related	LOC123409578	pathogenesis related protein 1-like	-0.8248
				Control-related	LOC123416694	vegetative gp1-like protein ječmene	-0.8141
				Control-related	LOC123444729	expansin A2	-0.8019
				Control-related	LOC123440920	metallothionein like protein	-0.84
PEF-related	neg_4876	4,12-dihydroxy-6-(hydroxymethyl)-16-methyl-17-[(N'-methylcarbamimidamido)methyl]-2-oxa-25-azapentacyclo[22.3.1.1³,⁷.1¹³,¹⁷.0⁹,²⁰]triaconta-3(30),4,6-trien-18-yn-10-yl acetate	methylguanidine derivative	Control-related	LOC123397479	Small polypeptide DEVIL 5-like	-0.8774
				Control-related	LOC123451201	dirigent protein 21-like	-0.8774
				Control-related	LOC123412331	metallothionein like protein	-0.8301
				Control-related	LOC123405092	putrescine cinnamoyltransferase 3-like	-0.8774
				Control-related	LOC123397251	protein BIG grain 1-like	-0.8362
				Control-related	LOC123424453	indole-2 monooxygenase-like	-0.8362
				Control-related	LOC123416694	egetative gp1-like protein ječmene	-0.8454
PEF-related	pos_4675	6,7-dimethoxy-N-methyl-2-[3-(1H-pyrrol-1-yl)-3-(thiophen-3-yl)propanoyl]-1,2,3,4-tetrahydroisoquinoline-3-carboxamide	tetrahydroisoquinoline derivative	Control-related	LOC123430817	3-ketoacyl-CoA synthase 12-like	-0.8072
				Control-related	LOC123447723	calmodulin calcium-dependent NAD kinase	-0.8072
				Control-related	LOC123406883	peroxidase 5-like	-0.8072
				Control-related	LOC123412331	metallothionein like protein	-0.8301
				Control-related	LOC123424453	indole-2 monooxygenase-like	-0.8088
				Control-related	LOC123451201	dirigent protein 21-like	-0.8316
				Control-related	LOC123405092	putrescine cinnamoyltransferase 3-like	-0.8316
				Control-related	LOC123397479	small polypeptide DEVIL 5-like	-0.8316
PEF-related	pos_7652	(2,3,4-trihydroxy-5-{[11-hydroxy-1-(2-hydroxy-6-methylhept-5-en-2-yl)-3a,3b,6,6,9a-pentamethyl-hexadecahydro-1H-cyclopenta[a]phenanthren-7-yl]oxy}cyclohexyl)methyl acetate	triterpenoid glycoside derivative	Control-related	LOC123397479	small polypeptide DEVIL 5-like	-0.8354
				Control-related	LOC123405092	putrescine cinnamoyltransferase 3-like	-0.8354
				Control-related	LOC123451201	dirigent protein 21-like	-0.8354
				Control-related	LOC123397251	protein BIG grain 1-like	-0.8537
				Control-related	LOC123424453	indole-2 monooxygenase-like	-0.8537
				Control-related	LOC123410922	codeine O-demethylase-like	-0.8583
				Control-related	LOC123409578	pathogenesis related protein 1-like	-0.8357
				Control-related	LOC123416694	egetative gp1-like protein ječmene	-0.8111
Control-related	neg_4093	phosphorous acid (2,6-ditert-butyl-4-methyl-phenyl) bis(1,2,2,6,6-pentamethyl-3-piperidyl) ester	phosphorous acid derivative	PEF-related	LOC123439637	late embryogenesis abundant protein (LEA) EMB564-like	-0.8114
Control-related	neg_3413	N2-(1-carbamoyl-2-cyclohexylethyl)-N1-cyclohexyl-4-(piperidine-4-carbonyl)piperazine-1,2-dicarboxamide	piperidinecarboxamide derivative	PEF-related	LOC123439637	late embryogenesis abundant protein (LEA) EMB564-like	-0.8202
PEF-related	neg_5133	methyl 15-ethyl-10-[15-ethyl-18-(methoxycarbonyl)-17-methyl-10,17-diazatetracyclo[12.3.1.0³,¹¹.0⁴,⁹]octadeca-3(11),4,6,8-tetraen-12-yl]-12-hydroxy-17-methyl-10,17-diazatetracyclo[12.3.1.0³,¹¹.0⁴,⁹]octadeca-3(11),4,6,8-tetraene-18-carboxylate	indole derivative	Control-related	LOC123412331	metallothionein like protein	-0.8065
PEF-upregulated	neg_5133			Control-related	LOC123430817	3-ketoacyl-CoA synthase 12-like	-0.8446
PEF-upregulated	neg_5133			Control-related	LOC123404301	phosphoribulokinase	-0.8446
PEF-upregulated	neg_5133			Control-related	LOC123447723	calmodulin calcium-dependent NAD kinase	-0.8446
PEF-upregulated	neg_5133			Control-related	LOC123406883	peroxidase 5-like	-0.8446
PEF-upregulated	neg_5133			Control-related	LOC123397983	pectin esterase-like	-0.8065
PEF-upregulated	neg_5133			Control-related	LOC123408817	skin secretory protein xP2-like	-0.8065
PEF-upregulated	neg_5133			Control-related	LOC123444328	subtilisin-like protease SBT 5.6	-0.8065
PEF-upregulated	neg_5133			Control-related	LOC123450242	xyloglucan endotransglycosilase	-0.8065
PEF-upregulated	neg_5133			Control-related	LOC123410922	codeine O-demethylase-like	-0.8476
PEF-upregulated	neg_5133			Control-related	LOC123424453	indole-2 monooxygenase-like	-0.8858
PEF-upregulated	neg_5133			Control-related	LOC123397251	protein BIG grain 1-like	-0.8858
PEF-upregulated	neg_5133			Control-related	LOC123405092	putrescine cinnamoyltransferase 3-like	-0.8858
PEF-upregulated	neg_5133			Control-related	LOC123451201	dirigent protein 21-like	-0.8858
PEF-upregulated	neg_5133			Control-related	LOC123397479	Small polypeptide DEVIL 5-like	-0.8858
Control-related	neg_637	octane-2,5-amino-1,3,5,7,8-pentaol	aminoalcohole	PEF-related	LOC123439637	late embryogenesis abundant protein (LEA) EMB564-like	-0.824
